# Supplementary material for: Novel KIF26A variants associated with pediatric intestinal pseudo‐obstruction (PIPO) and brain developmental defects
Source: Clin Genet. 2024 Sep 21;107(1):83–90. doi: 10.1111/cge.14621 (PMC11608842; doi:10.1111/cge.14621)
Supplement: Supplementary file 2 — Table S1. Summary of genetic variants associated with Hirschsprung disease (HSCR) identified in the study cohort. [file CGE-107-83-s003.xlsx]

## Sheet: Foglio1
#Uploaded_variation	Location	Allele	Consequence	IMPACT	SYMBOL	Gene	Feature_type	Feature	BIOTYPE	EXON	INTRON	HGVSc	HGVSp	cDNA_position	CDS_position	Protein_position	Amino_acids	Codons	Existing_variation	REF_ALLELE	UPLOADED_ALLELE	DISTANCE	STRAND	FLAGS	SYMBOL_SOURCE	HGNC_ID	MANE_SELECT	MANE_PLUS_CLINICAL	TSL	APPRIS	SIFT	PolyPhen	AF	CLIN_SIG	SOMATIC	PHENO	PUBMED	MOTIF_NAME	MOTIF_POS	HIGH_INF_POS	MOTIF_SCORE_CHANGE	TRANSCRIPTION_FACTORS	CADD_PHRED	CADD_RAW	ACMG
14_104176868_-/C	14:104176867-104176867	C	frameshift_variant	HIGH	KIF26A	ENSG00000066735	Transcript	ENST00000423312.7	protein_coding	2015-12-01	-	-	-	4215-4216	4079-4080	1360	A/AX	gcc/gcCc	-	-	C/CC	-	1	-	HGNC	HGNC:20226	NM_015656.2	-	5	A2	-	-	-	-	-	-	-	-	-	-	-	-	-	-	Pathogenic (class V: PVS1, PM2, PP5)
14_104177166_C/T	14:104177166-104177166	T	missense_variant	MODERATE	KIF26A	ENSG00000066735	Transcript	ENST00000423312.7	protein_coding	2015-12-01	-	-	-	4514	4378	1460	R/W	Cgg/Tgg	rs759159572	C	C/T	-	1	-	HGNC	HGNC:20226	NM_015656.2	-	5	A2	deleterious(0)	probably_damaging(0.98)	-	-	-	-	-	-	-	-	-	-	20.9	2209278	VUS (class III: PM2, BP1)
14_104178677_C/G	14:104178677-104178677	G	missense_variant	MODERATE	KIF26A	ENSG00000066735	Transcript	ENST00000423312.7	protein_coding	13/15	-	-	-	5374	5238	1746	F/L	ttC/ttG	rs140610303	C	C/G	-	1	-	HGNC	HGNC:20226	NM_015656.2	-	5	A2	deleterious(0)	possibly_damaging(0.479)	-	-	-	-	-	-	-	-	-	-	9162	0.776528	VUS (class III: PM2, PP3, BP1)
14_104176784_C/A	14:104176784-104176784	A	stopgain		KIF26A	ENSG00000066735	Transcript	ENST00000423312.7	protein_coding	2024-12-15	-	-	-	4132	3996	1332	C/*	TGC/TGA		C	C/A		1		HGNC	HGNC:20226	NM_015656.2	-	5	A2	-	-	-	-	-	-	-	-	-	-	-	-	35	6.32858	Pathogenic (PVS1, PM2, PP5)
Table S1. Summary of genetic variants associated with Hirschsprung disease (HSCR) identified in the study cohort. This table lists all the genetic variants identified in the HSCR patients analyzed in the study. The columns provide detailed information about each variant, including the gene name, nucleotide change, amino acid change, inheritance pattern, and predicted pathogenicity. Variants are c…
