# Supplementary material for: Novel KIF26A variants associated with pediatric intestinal pseudo‐obstruction (PIPO) and brain developmental defects
Source: Clin Genet. 2024 Sep 21;107(1):83–90. doi: 10.1111/cge.14621 (PMC11608842; doi:10.1111/cge.14621)
Supplement: Supplementary file 3 — Table S2: Total energy scores for the best‐minimized structures of wild‐type and KIF26A variants. [file CGE-107-83-s001.xlsx]

## Sheet: Sheet1
Protein Variant	Total Energy Score (Rosetta Energy Units, REU)
Wild-Type (WT) Protein	12285.8
Patient 1 Variant (Predicted by AlphaFold3)	15742.1
Patient 1 Variant (Amino Acid Swap in Wild-Type)	13403.7
Table S2: Total energy scores for the best-minimized structures of wild-type and KIF26A variants
